# Supplementary material for: Cloning antibodies from single cells in pooled sequence libraries by selective PCR
Source: PLoS One. 2020 Aug 5;15(8):e0236477. doi: 10.1371/journal.pone.0236477 (PMC7406036; doi:10.1371/journal.pone.0236477)
Supplement: S1 Table — (XLSX) [file pone.0236477.s001.xlsx]

## Sheet: Sheet1
Name	Sequence (5' to 3')
Partial read 1 primer	CTACACGACGCTCTTCCGATCT
Template switch oligo	TTTCTTATATGGG
SPAR PCR1 F Cell 1 Heavy	ATCCGAATCGCATGGCCTCATAGTTA
SPAR PCR1 R Cell 1 Heavy	AGACGAGGGGGAAAAGGGTTGG
SPAR PCR2 F Cell 1 Heavy	CTAGTAGCAACTGCAACCGGTGTACATTCCCAGGTGCAGCTGC
SPAR PCR2 R Cell 1 Heavy	GGGGAAGACCGATGGGCCCTTGGTCGACGCCTGAGGAGACGGTGACCA
SPAR PCR1 F Cell 1 Light	CTATCCGAATCGCATGGCACCTTAAC
SPAR PCR1 R Cell 1 Light	CTTGTTGGCTTGAAGCTCCTCAGAG
SPAR PCR2 F Cell 1 Light	CTAGTAGCAACTGCAACCGGTGTACATTCACAGTCTGCCCTGACTCAG
SPAR PCR2 R Cell 1 Light	AGTGACCGAGGGGGCAGCCTTGGGCTGACCCTAGGACGGTCAGCTTGG
SPAR PCR1 F Cell 2 Heavy	GACAGAGGTCGATTGTGCCGTACAC
SPAR PCR1 R Cell 2 Heavy	CTCACAGGAGACGAGGGGGAAAAG
SPAR PCR2 F Cell 2 Heavy	CTAGTAGCAACTGCAACCGGTGTACATTCCGGTGCAGCTGGTG
SPAR PCR2 R Cell 2 Heavy	GGGGAAGACCGATGGGCCCTTGGTCGACGCCTGAGGAGACGGTGACCA
SPAR PCR1 F Cell 2 Light	GACAGAGGTCGATTGTCATCCGAAGT
SPAR PCR1 R Cell 2 Light	AGATGGCGGGAAGATGAAGACAGATG
SPAR PCR2 F Cell 2 Light	CTAGTAGCAACTGCAACCGGTGTACATTCAGACATCCAGATGACCCAGTC
SPAR PCR2 R Cell 2 Light	GATGAAGACAGATGGTGCAGCCACCGTACGGTTTGACCTCCACCCTGG
SPAR PCR1 F Cell 3 Heavy	GCATGATCAAGCGTAGACAGCATGAA
SPAR PCR1 R Cell 3 Heavy	CTCACAGGAGACGAGGGGGAAAAG
SPAR PCR2 F Cell 3 Heavy	CTAGTAGCAACTGCAACCGGTGTACATTCCGAGGTGCGGCTGGTGGAGTC
SPAR PCR2 R Cell 3 Heavy	GGGGAAGACCGATGGGCCCTTGGTCGACGCCTGAGGAGACGGTGACCA
SPAR PCR1 F Cell 3 Light	ATCTGCATGATCAAGCGTAGAAGC
SPAR PCR1 R Cell 3 Light	AGATTTCAACTGCTCATCAGATGGCG
SPAR PCR2 F Cell 3 Light	CTAGTAGCAACTGCAACCGGTGTACATTCAGATATTGTGATGACTCAGTCTCC
SPAR PCR2 R Cell 3 Light	GATGAAGACAGATGGTGCAGCCACCGTACGGTTTGATCTCCAGCTTGGTC
SPAR PCR1 F Cell 4 Heavy	TCTGATCCTCCTCAATTGGGATTCCG
SPAR PCR1 R Cell 4 Heavy	CTCACAGGAGACGAGGGGGAAAAG
SPAR PCR2 F Cell 4 Heavy	CAGGTGCAGCTGC
SPAR PCR2 R Cell 4 Heavy	GGAGACGGTGACCA
SPAR PCR1 F Cell 4 Light	ATCCTCCTCAATTGCTCGCGTCT
SPAR PCR1 R Cell 4 Light	GAAGATGAAGACAGATGGTGCAGCC
SPAR PCR2 F Cell 4 Light	GATATTGTGATGACCCAGACTC
SPAR PCR2 R Cell 4 Light	TCTCCAGCTTGGTC
SPAR PCR1 F Cell 5 Heavy	TCTATCTGCCGTCTCTTATACTGCGC
SPAR PCR1 R Cell 5 Heavy	GAAGACCGATGGGCCCTTGGTG
SPAR PCR2 F Cell 5 Heavy	CAGGTGCAGCTGGTG
SPAR PCR2 R Cell 5 Heavy	AGAGACGGTGACCATT
SPAR PCR1 F Cell 5 Light	TCTATCTGCCGTCTCTTATCGTGCTG
SPAR PCR1 R Cell 5 Light	AGATTTCAACTGCTCATCAGATGGCG
SPAR PCR2 F Cell 5 Light	GACATCCAGATGACGCAG
SPAR PCR2 R Cell 5 Light	TTTCCACCTTGGTCC
SPAR PCR1 F Cell 6 Heavy	ATTTCTGGTTGATTCGTCACGTCCAC
SPAR PCR1 R Cell 6 Heavy	CAGAGGCTCAGCGGGAAGACCTTG
SPAR PCR2 F Cell 6 Heavy	GAGGTGCAGCTGTTGGA
SPAR PCR2 R Cell 6 Heavy	CTGAGGAGACGGTGACCA
SPAR PCR1 F Cell 6 Light	TCTATTTCTGGTTGATTCGACTCACG
SPAR PCR1 R Cell 6 Light	AGATTTCAACTGCTCATCAGATGGCG
SPAR PCR2 F Cell 6 Light	GAAATTGTGTTGACGCAG
SPAR PCR2 R Cell 6 Light	GTTTAATCTCCAGTCGTGTCC
SPAR PCR1 F Cell 7 Heavy	GCCAATCTGCGACGCAAACAGTTT
SPAR PCR1 R Cell 7 Heavy	CTCACAGGAGACGAGGGGGAAAAG
SPAR PCR2 F Cell 7 Heavy	GAGGTGCAGCTGGTGG
SPAR PCR2 R Cell 7 Heavy	CTGAGGAGACGGTGACCA
SPAR PCR1 F Cell 7 Light	CAATCTGCGACGCTCAGGTTGG
SPAR PCR1 R Cell 7 Light	CACACAACAGAGGCAGTTCCAGATTT
SPAR PCR2 F Cell 7 Light	GACATCCAGATGACCCAGTC
SPAR PCR2 R Cell 7 Light	GTTTGATCTCCAGCTTGGTC
SPAR PCR1 F Cell 8 Heavy	TGGCTGGTCAATGAATGAAGCAAACA
SPAR PCR1 R Cell 8 Heavy	CTCACAGGAGACGAGGGGGAAAAG
SPAR PCR2 F Cell 8 Heavy	CAGGTGCAGCTGGTG
SPAR PCR2 R Cell 8 Heavy	TGAGGAGACGGTGACC
SPAR PCR1 F Cell 8 Light	GATCTGGCTGGTCAATGAATGGGAC
SPAR PCR1 R Cell 8 Light	AGATTTCAACTGCTCATCAGATGGCG
SPAR PCR2 F Cell 8 Light	GAAATAGTGATGACGCAG
SPAR PCR2 R Cell 8 Light	GTTTGATATCCACTTTGGTCCC
SPAR Vector F Cell 1 Heavy	GCAGCTGCACCTGGGAATGTACACCGGTTGCAGTTGCTACTAG
SPAR Vector R Cell 1 Heavy	TGGTCACCGTCTCCTCAGGCGTCGACCAAGGGCCCATCGGTCTTCCCC
SPAR Vector F Cell 1 Light	CTGAGTCAGGGCAGACTGTGAATGTACACCGGTTGCAGTTGCTACTAG
SPAR Vector R Cell 1 Light	CCAAGCTGACCGTCCTAGGGTCAGCCCAAGGCTGCCCCCTCGGTCACT
SPAR Vector F Cell 2 Heavy	CACCAGCTGCACCGGAATGTACACCGGTTGCAGTTGCTACTAG
SPAR Vector R Cell 2 Heavy	TGGTCACCGTCTCCTCAGGCGTCGACCAAGGGCCCATCGGTCTTCCCC
SPAR Vector F Cell 2 Light	GACTGGGTCATCTGGATGTCTGAATGTACACCGGTTGCAGTTGCTACTAG
SPAR Vector R Cell 2 Light	CCAGGGTGGAGGTCAAACCGTACGGTGGCTGCACCATCTGTCTTCATC
SPAR Vector F Cell 3 Heavy	GACTCCACCAGCCGCACCTCGGAATGTACACCGGTTGCAGTTGCTACTAG
SPAR Vector R Cell 3 Heavy	TGGTCACCGTCTCCTCAGGCGTCGACCAAGGGCCCATCGGTCTTCCCC
SPAR Vector F Cell 3 Light	GGAGACTGAGTCATCACAATATCTGAATGTACACCGGTTGCAGTTGCTACTAG
SPAR Vector R Cell 3 Light	GACCAAGCTGGAGATCAAACCGTACGGTGGCTGCACCATCTGTCTTCATC
